# Supplementary material for: GPCRdb in 2021: integrating GPCR sequence, structure and function
Source: Nucleic Acids Res. 2020 Dec 3;49(D1):D335–43. doi: 10.1093/nar/gkaa1080 (PMC7778909; doi:10.1093/nar/gkaa1080)
Supplement: gkaa1080_Supplemental_File [file gkaa1080_supplemental_file.xlsx]

## Sheet: Info
Content
The RMSD sheet of this excel file contains RMSD calculations comparing GPCRdb and RosettaGPCR homology models for 21 target structures.
The target structures are listed in rows with various corresponding data shown in columns.
Columns
Receptor (UniProt)	Target receptor UniProt entry name
Class	Target receptor GPCR class
PDB ID	PDB ID of target structure
GPCRdb main template receptor	GPCRdb main template UniProt entry name
GPCRdb main template	GPCRdb main template structure PDB ID
Seq id - all segments	Sequence identity of wild type target and GPCRdb main template receptors including all segments (incl. loops) except the N- and C-termini
Seq sim - all segments	Sequence similarity of wild type target and GPCRdb main template receptors including all segments (incl. loops) except the N- and C-termini
Seq id - 7TM	Sequence identity in the 7 transmembrane helices (7TM) of wild type target and GPCRdb main template receptors.
Seq sim - 7TM	Sequence similarity in the 7 transmembrane helices (7TM) of wild type target and GPCRdb main template receptors.
GPCRdb version	Time stamp of creation of GPCRdb homology model. This is the last model built before the first experimental structure became available for the same receptor.
GPCRdb 7TM RMSD	7 transmembrane helix root mean square deviation value of GPCRdb model compared to target structure including all atoms. 7TM residues were defined based on the 2020 November GPCRdb sequence alignments
RG 7TM RMSD	7 transmembrane helix root mean square deviation value of RosettaGPCR model compared to target structure including all atoms. 7TM residues were defined based on the 2020 November GPCRdb sequence alignments
Diff 7TM	Difference of the two RMSD scores above
GPCRdb 7TM BB RMSD	7 transmembrane helix root mean square deviation value of GPCRdb model compared to target structure including only the backbone atoms N, CA and C. 7TM residues were defined based on the 2020 November GPCRdb sequence alignments
RG 7TM BB RMSD	7 transmembrane helix root mean square deviation value of RosettaGPCR model compared to target structure including only the backbone atoms N, CA and C. 7TM residues were defined based on the 2020 November GPCRdb sequence alignments
Diff 7TM BB	Difference of the two RMSD scores above
GPCRdb ICL1 RMSD	Intracellular loop 1 backbone atoms root mean square deviation of GPCRdb model after superposing on 7TM backbone atoms
RG ICL1 RMSD	Intracellular loop 1 backbone atoms root mean square deviation of GPCRdb model after superposing on 7TM backbone atoms
…	The same applies to the rest of the loops and H8
RMSD averages
Row 24	Average for GPCRdb and RosettaGPCR, respectively.
Row 25	Average difference for GPCRdb and Rosetta GPCR across all comparable models.
Model sources
Whereas GPCRdb contains models of all human GPCRs in their inactive, intermediate and active state, RosettaGPCR's Github page (https://github.com/benderb1/rosettagpcr) only contains models of all inactive state human GPCRs.
The GPCRdb homology models were downloaded from the GPCRdb homology models archives (gpcrdb.org/structure/homology_models). The version of the model is the last version before target structure's publication (target structures with an earlier release date then the model had not yet been added to GPCRdb).
All RosettaGPCR models were downloaded from www.meilerlab.org/index.php/gpcrmodeldb and are from their latest release (2019-12-20).
Non-comparable models where RosettaGPCR included a target structure as template
The list below shows the remaining RosettaGPCR models which were not deemed suitable for model assessment, as all their alignment.fasta files include the target structure as one of the 5 templates used for modeling.
ccr2_human	5T1A
aa1r_human	5UEN
ccr9_human	5LWE
par2_human	5NDD
cnr1_human	5U09
ednrb_human	5GLI
glp1r_human	5VEW
apj_human	5VBL
drd4_human	5WIU
drd2_human	6CM4
5ht2c_human	6BQH
npy1r_human	5ZBQ
c5ar1_human	6C1R
ptafr_human	5ZKQ
pd2r2_human	6D27
fzd4_human	6BD4
Superposition and RMSD calculation
When multiple structures for the same target receptor were available, we used the structure with the best resolution as the reference.
When a cell contains a gap instead of a value that segment is missing in the target structure.
All superpositioning was carried out by identifying backbone atoms (N, CA, C) that are present in all 3 structures (target, GPCRdb model, RosettaGPCR model), excluding all that are not in the 7TM (based on 2020 Nov GPCRdb sequence alignments) and finally this superposition was applied to all other atoms involved in the calculation.
Superpositioning was done with Biopython's Bio.PDB.Superimposer module. (biopython.org/docs/1.75/api/Bio.PDB.Superimposer.html)
The RMSD was calculated following this python snippet where array1 and array2 are vertically stacked numpy arrays of target structure atoms and model atoms, respectively.
	rmsd = round(np.sqrt(sum(sum((array1[1:]-array2[1:])**2))/array1[1:].shape[0]),1)
N- and C-termini and ICL3 were excluded as these regions are often modified during the structure determination or are missing many coordinates.
RMSD values and everything needed to calculate them are available in the new GPCRdb page "Structure model statistics".

## Sheet: RMSD values
Receptor (UniProt)	Class	PDB ID	GPCRdb main template rececptor	GPCRdb main template	Seq id - all seg-ments	Seq sim - all seg-ments	Seq id - 7TM	Seq sim - 7TM	GPCRdb version	GPCRdb 7TM RMSD	RG 7TM RMSD	Diff 7TM	GPCRdb 7TM BB RMSD	RG 7TM BB RMSD	Diff 7TM BB	GPCRdb H8 RMSD	RG H8 RMSD	Diff H8	GPCRdb ICL1 RMSD	RG ICL1 RMSD	Diff ICL1	GPCRdb ECL1 RMSD	RG ECL1 RMSD	Diff ECL1	GPCRdb ICL2 RMSD	RG ICL2 RMSD	Diff ICL2 RMSD	GPCRdb ECL2 RMSD	RG ECL2 RMSD	Diff ECL2	GPCRdb ECL3 RMSD	RG ECL3 RMSD	Diff ECL3	Notes
pe2r4_human	A	5YWY	5ht2c_human	6BQH	16	32	18	38	2018-07-17	4	4.1	0.1	2.8	3	0.2	21.5	20.8	-0.7	5.2	6.4	1.2	4	3.9	-0.1	2.8	4.3	-1.5	8.7	9.5	0.8	7.3	8	0.7	TM5 modeled incorrectly in both models due to alignment shift in TM5. The orientation of H8 is different in the structure than what was expected
ta2r_human	A	6IIU	5ht2c_human	6BQH	13	28	17	38	2018-07-17	7.3	6.8	-0.5	7	6.4	-0.6	16.3	16.8	0.5	-	-	-	6.6	5.8	-0.8	5.3	5.6	-0.3	8.6	7.5	-1.1	13.2	8.2	-5	TM5 modeled incorrectly in both models due to alignment shift in TM5. The orientation of H8 is different in the structure than what was expected
nk1r_human	A	6HLP	ox2r_human	5WS3	24	42	29	51	2018-07-17	2.7	2.7	0	1.8	1.7	-0.1	0.4	1.4	1	1.6	0.7	-0.9	3	1.6	-1.4	3.5	6.3	-2.8	3.8	3.2	-0.6	-	-	-
pth1r_human	B1	6FJ3	glp1r_human	5VEW	36	53	40	59	2018-07-17	2.9	3.2	0.3	2	2.4	0.4	4.7	6.5	1.8	1.1	2.9	1.8	-	-	-	4.6	6.9	-2.3	3.4	2.8	-0.6	5.9	7.4	1.5
cnr2_human	A	5ZTY	cnr1_human	5TGZ	45	62	52	70	2019-01-31	2.7	2.5	-0.2	2.1	1.7	-0.4	5.5	3.8	-1.7	2.2	1	-1.2	2.9	2.3	-0.6	1.7	2	-0.3	10.4	2.5	-7.9	5.5	6.1	0.6
5ht2a_human	A	6A94	5ht2c_human	6BQH	60	73	69	83	2019-01-31	2.1	2.4	0.3	1.8	1.9	0.1	0.7	2.2	1.5	0.5	0.6	0.1	1.7	1.1	-0.6	6.2	3.6	2.6	0.9	3.4	2.5	5.3	1.5	-3.8
gpr52_human	A	6LI0	5ht2a_human	6A94	17	34	22	43	2019-03-14	3.9	4	0.1	2.6	2.6	0	5.6	6.5	0.9	3	4.3	1.3	7.6	6.6	-1	1.6	4.1	-2.5	9.1	10.6	1.5	4.9	2.4	-2.5	Target is closer to an intermediate activation state than inactive
mtr1b_human	A	6ME6	ox2r_human	5WS3	20	38	25	49	2019-03-14	3	2.7	-0.3	2.3	2.3	0	2.9	5.2	2.3	4.6	4.4	-0.2	5.4	2.7	-2.7	1.8	4.1	-2.3	13.3	9.9	-3.4	7.7	4.5	-3.2
mc4r_human	A	6W25	s1pr1_human	3V2Y	23	43	28	50	2019-03-14	6.2	6.7	0.5	5.8	5.9	0.1	4.5	3.7	-0.8	2.3	2.2	-0.1	-	-	-	5.5	5.8	-0.3	8.2	10.1	1.9	4.2	7.2	3	Target is closer to an intermediate activation state than inactive. TM5 modeled incorrectly in both models due to alignment shift in ECL2 and TM5
mtr1a_human	A	6ME2	npy1r_human	5ZBH	23	44	26	50	2019-03-14	3.4	3.1	-0.3	2.5	2.2	-0.3	1.7	2.6	0.9	3.7	1.1	-2.6	4.4	2.4	-2	6.9	7.1	-0.2	9.8	8.7	-1.1	8.3	3.1	-5.2
ccr7_human	A	6QZH	ccr5_human	5UIW	37	58	37	61	2019-03-14	2.7	2.6	-0.1	2	1.8	-0.2	2	1.9	-0.1	3.8	3.6	-0.2	1.1	1.2	0.1	6.9	3.3	3.6	4.7	4.1	-0.6	-	-	-
ada2c_humsn	A	6KUW	drd2_human	6CM4	29	46	43	65	2019-03-14	2.5	2.5	0	1.8	1.9	0.1	0.9	0.8	-0.1	0.8	1.6	0.8	4.1	2.7	-1.4	4.7	1.8	2.9	7.2	6.2	-1	4.1	4.3	0.2
ada2a_human	A	6KUX	drd2_human	6CM4	30	47	44	66	2019-03-14	2.6	2.4	-0.2	1.7	1.6	-0.1	1.7	2	0.3	3.1	3.3	0.2	3.8	1.7	-2.1	4.1	3.7	0.4	5.7	4.4	-1.3	3.7	1.6	-2.1
acm5_human	A	6OL9	acm3_rat	4U15	50	61	79	94	2019-03-14	1.4	1.9	0.5	1	1.4	0.4	1.8	1.5	-0.3	0.8	0.5	-0.3	0.7	0.7	0	2.6	2.3	0.3	0.9	1.1	0.2	1.4	2	0.6
cxcr2_human	A	6LFL	ccr7_human	6QZH	38	58	43	66	2019-09-02	3	2.7	-0.3	1.9	1.9	0	2.1	2.4	0.3	0.8	4.7	3.9	3	1.2	-1.8	4.2	4.5	-0.3	3.8	2.2	-1.6	-	-	-
gabr2_human	C	6VJM	gmr5_human	4OO9	17	35	20	39	2020-07-30	3.2	3.4	0.2	2.4	2.6	0.2	-	-	-	4.8	4.8	0	6.6	6.9	0.3	9.5	5.1	4.4	15.3	9.1	-6.2	2.6	5.3	2.7
gabr1_human	C	6W2Y	gmr5_human	4OO9	16	35	19	39	2020-07-30	2.8	2.4	-0.4	2	1.7	-0.3	-	-	-	1.3	1.3	0	11.1	10.6	-0.5	-	-	-	10.1	11.8	1.7	5.4	3.6	-1.8
oxyr_human	A	6TPK	nk1r_human	6HLP	17	36	20	41	2020-07-30	3	2.8	-0.2	2.3	2	-0.3	-	-	-	-	-	-	3	3.3	0.3	2.8	3.6	-0.8	3.4	1.7	-1.7	3.1	4.4	1.3
ghsr_human	A	6KO5	ntr1_rat	4BUO	30	47	36	55	2020-07-30	3.1	2.9	-0.2	2.1	1.9	-0.2	2.1	2.2	0.1	4.7	1.6	-3.1	2.9	2.9	0	4	4.3	-0.3	3.3	4.9	1.6	-	-	-
gnrhr_human	A	7BR3	oxyr_human	6TPK	21	39	28	51	2020-09-02	3	3.7	0.7	2.3	3	0.7	-	-	-	-	-	-	5.7	5	-0.7	-	-	-	8.8	6.2	-2.6	4.5	6.9	2.4
fzd5_human	F	6WW2	fzd4_human	6BD4	52	68	62	79	2020-09-02	2.4	2.3	-0.1	1.4	1.4	0	2.3	3	0.7	2.4	2.1	-0.3	17.4	3.4	-14	1.5	1	0.5	1.1	1.2	0.1	-	-	-	GPCRdb ECL1 was modeled freely without a template
									Average for GPCRdb and RosettaGPCR, respectively:	3.23333	3.22857		2.45714	2.44286		4.51176	4.9		2.59444	2.61667		5	3.47368		4.22105	4.17895		6.69048	5.76667		5.44375	4.78125
									Average difference for GPCRdb and Rosetta GPCR across all comparable models:			-0.0047619			-0.0142857			0.388235			0.0222222			-1.52632			0.0421053			-0.92381			-0.6625
																						Note, the FZD5 loop was modelled freely (without template coordinates).
																						This and other loops in all GPCR classes will become template-based in the next version of the pipeline.
